# Supplementary material for: Fatty Acids and Their Metal Salts: A Review of Their Infrared Spectra in Light of Their Presence in Cultural Heritage
Source: Molecules. 2021 Oct 3;26(19):6005. doi: 10.3390/molecules26196005 (PMC8512802; doi:10.3390/molecules26196005)
Supplement: Supplementary file 1 [file molecules-26-06005-s001.zip]

Archive with 1 entries (1 files):
- molecules-1393790-supplementary.pdf
